# Supplementary material for: Diabetes with COVID-19 was a significant risk factor for mortality, mechanical ventilation, and renal replacement therapies: A multicenter retrospective study in Japan
Source: PLoS One. 2025 Mar 19;20(3):e0319801. doi: 10.1371/journal.pone.0319801 (PMC11922262; doi:10.1371/journal.pone.0319801)
Supplement: S1 File — (CSV) [file pone.0319801.s003.csv]

All content of hypoglycemic agents for patients with diabetes.
	Ratio (%)	total (N)	sitagliptin	linagliptin	teneligliptin	vildagliptin	alogliptin	saxagliptin	anagliptin	trelagliptin	metformin	dapagliflozin	empagliflozin	canagliflozin	ipragliflozin	luseogliflozin	voglibose	miglitol	acarbose	glimepiride	mitiglinide	repaglinide	nateglinide	pioglitazone
DPP-4 inhibitors	42.4	1573	679	360	308	169	45	9	2	1
Biguanide	19.9	739									739
SGLT2 inhibitors	15.4	573										199	194	98	59	23
AGI	7.3	272															163	100	9
Sulfonylurea	7.0	258																		258
Glinides	4.3	158																			80	74	4
Thiazoline	3.7	139																						139
Total	100.0	3712
